# Supplementary material for: Structural basis of ECF-σ-factor-dependent transcription initiation
Source: Nat Commun. 2019 Feb 12;10:710. doi: 10.1038/s41467-019-08443-3 (PMC6372665; doi:10.1038/s41467-019-08443-3)
Supplement: Supplementary file 3 — Source Data [file 41467_2019_8443_MOESM3_ESM.xls]

## Sheet: Figure 6
In vitro relative transcriptional activity for Fig. 6, panel A
promoter derivative	relative transcriptional activity replicate 1	relative transcriptional activity replicate 2	relative transcriptional activity replicate 3	mean	SE
-12, A	0.58	0.44	0.51	0.51	0.047
-12, C	0.55	0.54	0.54	0.54	0.004
-12, G	0.41	0.5	0.46	0.46	0.031
-12, T (WT)	1.02	0.99	1.01	1	0.011
-11, A	0.17	0.2	0.18	0.18	0.011
-11, C	0.19	0.19	0.2	0.19	0.004
-11, G (WT)	1	0.99	1.01	1	0.007
-11, T	0.18	0.14	0.16	0.16	0.013
-10 ,A	1	0.86	0.93	0.93	0.047
-10, C	0.9	0.88	0.9	0.89	0.009
-10, G	0.75	0.81	0.94	0.83	0.071
-10, T (WT)	1.01	0.99	1.01	1	0.009
-9, A	0.82	0.85	0.86	0.84	0.016
-9, C (WT)	1.01	0.99	1.01	1	0.009
-9, G	0.51	0.73	0.61	0.62	0.076
-9, T	0.3	0.44	0.36	0.37	0.049
-8, A (WT)	1.02	0.99	1.01	1	0.011
-8, C	0.7	0.56	0.63	0.63	0.047
-8, G	0.55	0.41	0.48	0.48	0.047
-8, T	0.49	0.5	0.5	0.5	0.004
-7, A	0.78	0.8	0.79	0.79	0.007
-7, C	0.75	0.73	0.74	0.74	0.007
-7, G (WT)	1.02	1	1.01	1.01	0.007
-7, T	0.8	0.84	0.82	0.82	0.013
In vitro relative transcriptional activity for Fig. 6, panel C
promoter contact position, sL derivative	relative transcriptional activity replicate 1	relative transcriptional activity replicate 2	relative transcriptional activity replicate 3	mean	SE
WT	1.02	1	1	1	0.009
-12, sLR50A	0.38	0.37	0.38	0.38	0.004
-12, sLH54A	0.66	0.56	0.6	0.61	0.036
-12, sLV72A	0.64	0.57	0.6	0.6	0.024
-12, sLN75A	0.9	0.73	0.81	0.81	0.058
-11, sLE56A	0.79	0.71	0.76	0.75	0.029
-11, sLV57A	0.62	0.64	0.63	0.63	0.007
-11, sLD60A	0.12	0.19	0.16	0.16	0.024
-11, sLR63A	0.4	0.34	0.37	0.37	0.02
-11, sLP64A	0.85	0.89	0.88	0.87	0.016
-11, sLW68A	0.53	0.42	0.47	0.47	0.038
-9, sLR66A	0.81	0.7	0.76	0.76	0.038
-9, bF99A	0.88	0.63	0.75	0.75	0.084
-9, bT405A	0.64	0.73	0.69	0.69	0.031
-8, sLF70A	0.65	0.59	0.62	0.62	0.02
-8, sLT71A	0.66	0.51	0.58	0.58	0.051
-8, bE402A	0.55	0.59	0.58	0.57	0.016
-7, sLV25A	0.55	0.44	0.5	0.5	0.038
-7, bR282A	0.44	0.49	0.46	0.46	0.018
-7, bE285A	0.59	0.4	0.49	0.49	0.064
In vitro relative transcriptional activity for Fig. 6, panel D
promoter derivative, sL derivative	relative transcriptional activity replicate 1	relative transcriptional activity replicate 2	relative transcriptional activity replicate 3	mean	SE
-12A, sL (WT)	0.6	0.48	0.51	0.53	0.047
-12C, sL (WT)	0.55	0.54	0.54	0.54	0.004
-12G, sL (WT)	0.41	0.5	0.46	0.46	0.031
-12T, sL (WT)	1.02	1	1	1	0.009
-12A, sLH54A	0.63	0.48	0.56	0.56	0.051
-12C, sLH54A	0.64	0.61	0.62	0.62	0.011
-12G, sLH54A	0.57	0.5	0.54	0.54	0.024
-12T, sLH54A	0.66	0.56	0.6	0.61	0.036
In vitro relative transcriptional activity for Fig. 6, panel E
promoter derivative, sL derivative	relative transcriptional activity replicate 1	relative transcriptional activity replicate 2	relative transcriptional activity replicate 3	mean	SE
-11A, sL (WT)	0.17	0.2	0.18	0.18	0.011
-11C, sL (WT)	0.2	0.2	0.2	0.2	0
-11G, sL (WT)	1	1.02	1	1	0.008
-11T, sL (WT)	0.18	0.14	0.16	0.16	0.013
-11A, sLD60A	0.14	0.09	0.12	0.12	0.018
-11C, sLD60A	0.08	0.12	0.09	0.1	0.016
-11G, sLD60A	0.12	0.2	0.16	0.16	0.027
-11T, sLD60A	0.04	0.05	0.04	0.04	0.004

## Sheet: Figure S1
Fig. S1, panel C
In vitro relative transcriptional activity for Fig. S1, panel E-left
promoter	relative transcriptional activity replicate 1	relative transcriptional activity replicate 2	relative transcriptional activity replicate 3	Mean	SE
P-N25-lac,sA	1.02	0.98	1	1	0.013
P-sigL-lac,sA	0.05	0.04	0.04	0.04	0.004
In vitro relative transcriptional activity for Fig. S1, panel E-right
promoter	relative transcriptional activity replicate 1	relative transcriptional activity replicate 2	relative transcriptional activity replicate 3	Mean	SE
P-N25-lac,sL	0.27	0.32	0.29	0.29	0.018
P-sigL-lac,sL	1.02	0.97	1	1	0.018
In vitro relative transcriptional activity for Fig. S1, panel F
nucleic-acid scaffold	relative transcriptional activity replicate 1	relative transcriptional activity replicate 2	relative transcriptional activity replicate 3	mean	SE
RPitc-sp4	0.48	0.34	0.42	0.41	0.049
RPitc-sp5	0.75	0.65	0.71	0.7	0.036
RPitc-sp6	1.04	0.98	1	1	0.022
RPitc-sp7	0.99	0.92	0.97	0.96	0.027
In vitro relative transcriptional activity for Fig. S1, panel G
nucleic-acid scaffold	relative transcriptional activity replicate 1	relative transcriptional activity replicate 2	relative transcriptional activity replicate 3	mean	SE
RPitc-sp4	0.49	0.59	0.54	0.54	0.033
RPitc-sp5	0.59	0.63	0.61	0.61	0.013
RPitc-sp6	1.04	0.97	1	1	0.024
RPitc-sp7	0.57	0.42	0.49	0.49	0.051

## Sheet: Figure S3
Fig. S3, panel C

## Sheet: Figure S6, panel A
In vitro relative transcriptional activity for Fig. S6, panel A
promoter derivative	relative transcriptional activity replicate 1	relative transcriptional activity replicate 2	relative transcriptional activity replicate 3	mean	SE
-4, A	0.58	0.49	0.54	0.54	0.031
-4, C	0.99	0.86	0.93	0.93	0.044
-4, G	0.93	0.77	0.85	0.85	0.053
-4, T (WT)	1	1	1	1	0.011
-3, A (WT)	1.01	0.98	1	1	0.011
-3, C	0.52	0.62	0.58	0.57	0.036
-3, G	0.75	0.49	0.63	0.62	0.089
-3, T	0.68	0.83	0.75	0.75	0.0519
-2, A (WT)	1.01	0.99	1	1	0.007
-2, C	0.46	0.49	0.47	0.47	0.011
-2, G	0.41	0.28	0.35	0.35	0.044
-2 ,T	0.72	0.76	0.74	0.74	0.013
-1, A	0.75	0.52	0.64	0.64	0.078
-1, C	0.65	0.92	0.78	0.78	0.091
-1, G (WT)	1.01	0.99	1	1	0.007
-1, T	0.9	0.61	0.8	0.77	0.107
+1, A	0.59	0.61	0.6	0.6	0.007
+1, C	0.7	0.64	0.66	0.67	0.022
+1, G	0.77	0.64	0.71	0.71	0.044
+1, T (WT)	0.82	1	0.91	0.91	0.06
+2, A	0.61	0.61	0.6	0.61	0.004
+2, C	0.34	0.45	0.39	0.39	0.038
+2, G (WT)	1.05	0.95	1	1	0.033
+2, T	0.64	0.51	0.58	0.58	0.044
